# Supplementary material for: The presence of wild edible plants and determinants influencing their harvest, consumption, and conservation in south eastern Bhutan
Source: PLoS One. 2023 Oct 10;18(10):e0285936. doi: 10.1371/journal.pone.0285936 (PMC10564141; doi:10.1371/journal.pone.0285936)
Supplement: S1 File — (XLSX) [file pone.0285936.s001.xlsx]

## Sheet: Ranking data
Serial_No	Respondent_No	5_rank responses per question	Q1_Purposes of harvesting WEPs	Q2_Strategies to conseve WEPs	Q3_Motivating factors to collect WEP	Q4_Reasons for consuming WEPs	Q1_ranks_purposes of harvesting WEPs	Q2_ranks_strategies to conserve	Q3_ranks_motivating factors to collect WEPs	Q4_ranks_Reasons for consuming WEPs
1	Respondent1	1	Fam_cons	Domesticate	Salability	Palatability	5	4	5	3
2	Respondent1	2	Sale	Cul_Fores	Timeeffic	Nutritious	4	5	3	2
3	Respondent1	3	Preserve	Dec_harv	Availabilty	Cons_diff	2	2	4	1
4	Respondent1	4	Medicinal	Impl_law	Goodtaste	Easi_Avail	3	3	1	4
5	Respondent1	5	Insuff_food	Stop_harv	Highprice	Health_B	1	1	2	5
6	Respondent2	1	Fam_cons	Domesticate	Salability	Palatability	5	4	4	3
7	Respondent2	2	Sale	Cul_Fores	Timeeffic	Nutritious	2	5	3	2
8	Respondent2	3	Preserve	Dec_harv	Availabilty	Cons_diff	4	3	5	4
9	Respondent2	4	Medicinal	Impl_law	Goodtaste	Easi_Avail	3	2	1	1
10	Respondent2	5	Insuff_food	Stop_harv	Highprice	Health_B	1	1	2	5
11	Respondent3	1	Fam_cons	Domesticate	Salability	Palatability	5	2	3	1
12	Respondent3	2	Sale	Cul_Fores	Timeeffic	Nutritious	2	3	4	2
13	Respondent3	3	Preserve	Dec_harv	Availabilty	Cons_diff	4	4	1	3
14	Respondent3	4	Medicinal	Impl_law	Goodtaste	Easi_Avail	3	5	2	4
15	Respondent3	5	Insuff_food	Stop_harv	Highprice	Health_B	1	1	5	5
16	Respondent4	1	Fam_cons	Domesticate	Salability	Palatability	2	4	4	3
17	Respondent4	2	Sale	Cul_Fores	Timeeffic	Nutritious	3	5	3	2
18	Respondent4	3	Preserve	Dec_harv	Availabilty	Cons_diff	4	3	2	1
19	Respondent4	4	Medicinal	Impl_law	Goodtaste	Easi_Avail	5	2	5	4
20	Respondent4	5	Insuff_food	Stop_harv	Highprice	Health_B	1	1	1	5
21	Respondent5	1	Fam_cons	Domesticate	Salability	Palatability	3	3	4	4
22	Respondent5	2	Sale	Cul_Fores	Timeeffic	Nutritious	5	4	3	3
23	Respondent5	3	Preserve	Dec_harv	Availabilty	Cons_diff	2	5	1	2
24	Respondent5	4	Medicinal	Impl_law	Goodtaste	Easi_Avail	1	2	5	1
25	Respondent5	5	Insuff_food	Stop_harv	Highprice	Health_B	4	1	2	5
26	Respondent6	1	Fam_cons	Domesticate	Salability	Palatability	5	4	4	3
27	Respondent6	2	Sale	Cul_Fores	Timeeffic	Nutritious	3	5	3	4
28	Respondent6	3	Preserve	Dec_harv	Availabilty	Cons_diff	2	3	2	1
29	Respondent6	4	Medicinal	Impl_law	Goodtaste	Easi_Avail	4	2	5	2
30	Respondent6	5	Insuff_food	Stop_harv	Highprice	Health_B	1	1	1	5
31	Respondent7	1	Fam_cons	Domesticate	Salability	Palatability	5	4	4	1
32	Respondent7	2	Sale	Cul_Fores	Timeeffic	Nutritious	3	5	3	2
33	Respondent7	3	Preserve	Dec_harv	Availabilty	Cons_diff	2	2	5	3
34	Respondent7	4	Medicinal	Impl_law	Goodtaste	Easi_Avail	4	3	1	4
35	Respondent7	5	Insuff_food	Stop_harv	Highprice	Health_B	1	1	2	5
36	Respondent8	1	Fam_cons	Domesticate	Salability	Palatability	5	4	4	4
37	Respondent8	2	Sale	Cul_Fores	Timeeffic	Nutritious	3	3	3	3
38	Respondent8	3	Preserve	Dec_harv	Availabilty	Cons_diff	2	2	2	2
39	Respondent8	4	Medicinal	Impl_law	Goodtaste	Easi_Avail	4	5	5	1
40	Respondent8	5	Insuff_food	Stop_harv	Highprice	Health_B	1	1	1	5
41	Respondent9	1	Fam_cons	Domesticate	Salability	Palatability	5	5	4	1
42	Respondent9	2	Sale	Cul_Fores	Timeeffic	Nutritious	3	4	3	3
43	Respondent9	3	Preserve	Dec_harv	Availabilty	Cons_diff	2	3	1	4
44	Respondent9	4	Medicinal	Impl_law	Goodtaste	Easi_Avail	4	2	5	2
45	Respondent9	5	Insuff_food	Stop_harv	Highprice	Health_B	1	1	2	5
46	Respondent10	1	Fam_cons	Domesticate	Salability	Palatability	5	5	4	3
47	Respondent10	2	Sale	Cul_Fores	Timeeffic	Nutritious	3	3	3	2
48	Respondent10	3	Preserve	Dec_harv	Availabilty	Cons_diff	2	4	5	1
49	Respondent10	4	Medicinal	Impl_law	Goodtaste	Easi_Avail	4	2	1	4
50	Respondent10	5	Insuff_food	Stop_harv	Highprice	Health_B	1	1	2	5
51	Respondent11	1	Fam_cons	Domesticate	Salability	Palatability	5	5	4	4
52	Respondent11	2	Sale	Cul_Fores	Timeeffic	Nutritious	3	4	3	3
53	Respondent11	3	Preserve	Dec_harv	Availabilty	Cons_diff	2	3	1	2
54	Respondent11	4	Medicinal	Impl_law	Goodtaste	Easi_Avail	1	2	2	1
55	Respondent11	5	Insuff_food	Stop_harv	Highprice	Health_B	4	1	5	5
56	Respondent12	1	Fam_cons	Domesticate	Salability	Palatability	3	1	2	1
57	Respondent12	2	Sale	Cul_Fores	Timeeffic	Nutritious	4	2	1	3
58	Respondent12	3	Preserve	Dec_harv	Availabilty	Cons_diff	5	4	3	4
59	Respondent12	4	Medicinal	Impl_law	Goodtaste	Easi_Avail	2	5	4	2
60	Respondent12	5	Insuff_food	Stop_harv	Highprice	Health_B	1	3	5	5
61	Respondent13	1	Fam_cons	Domesticate	Salability	Palatability	5	5	4	4
62	Respondent13	2	Sale	Cul_Fores	Timeeffic	Nutritious	3	4	1	1
63	Respondent13	3	Preserve	Dec_harv	Availabilty	Cons_diff	1	2	3	3
64	Respondent13	4	Medicinal	Impl_law	Goodtaste	Easi_Avail	4	1	2	5
65	Respondent13	5	Insuff_food	Stop_harv	Highprice	Health_B	2	3	5	2
66	Respondent14	1	Fam_cons	Domesticate	Salability	Palatability	3	5	5	1
67	Respondent14	2	Sale	Cul_Fores	Timeeffic	Nutritious	5	3	4	2
68	Respondent14	3	Preserve	Dec_harv	Availabilty	Cons_diff	2	2	3	3
69	Respondent14	4	Medicinal	Impl_law	Goodtaste	Easi_Avail	4	4	2	4
70	Respondent14	5	Insuff_food	Stop_harv	Highprice	Health_B	1	1	1	5
71	Respondent15	1	Fam_cons	Domesticate	Salability	Palatability	2	1	1	5
72	Respondent15	2	Sale	Cul_Fores	Timeeffic	Nutritious	5	5	5	1
73	Respondent15	3	Preserve	Dec_harv	Availabilty	Cons_diff	4	4	4	3
74	Respondent15	4	Medicinal	Impl_law	Goodtaste	Easi_Avail	3	2	3	4
75	Respondent15	5	Insuff_food	Stop_harv	Highprice	Health_B	1	3	2	2
76	Respondent16	1	Fam_cons	Domesticate	Salability	Palatability	5	5	5	4
77	Respondent16	2	Sale	Cul_Fores	Timeeffic	Nutritious	4	1	2	5
78	Respondent16	3	Preserve	Dec_harv	Availabilty	Cons_diff	2	4	1	2
79	Respondent16	4	Medicinal	Impl_law	Goodtaste	Easi_Avail	3	3	3	1
80	Respondent16	5	Insuff_food	Stop_harv	Highprice	Health_B	1	2	4	3
81	Respondent17	1	Fam_cons	Domesticate	Salability	Palatability	5	5	4	1
82	Respondent17	2	Sale	Cul_Fores	Timeeffic	Nutritious	2	2	3	4
83	Respondent17	3	Preserve	Dec_harv	Availabilty	Cons_diff	3	4	1	3
84	Respondent17	4	Medicinal	Impl_law	Goodtaste	Easi_Avail	4	3	5	2
85	Respondent17	5	Insuff_food	Stop_harv	Highprice	Health_B	1	1	2	5
86	Respondent18	1	Fam_cons	Domesticate	Salability	Palatability	5	5	1	1
87	Respondent18	2	Sale	Cul_Fores	Timeeffic	Nutritious	4	2	5	3
88	Respondent18	3	Preserve	Dec_harv	Availabilty	Cons_diff	2	3	3	4
89	Respondent18	4	Medicinal	Impl_law	Goodtaste	Easi_Avail	3	4	4	2
90	Respondent18	5	Insuff_food	Stop_harv	Highprice	Health_B	1	1	2	5
91	Respondent19	1	Fam_cons	Domesticate	Salability	Palatability	5	5	3	1
92	Respondent19	2	Sale	Cul_Fores	Timeeffic	Nutritious	3	4	4	3
93	Respondent19	3	Preserve	Dec_harv	Availabilty	Cons_diff	2	3	5	2
94	Respondent19	4	Medicinal	Impl_law	Goodtaste	Easi_Avail	4	2	2	4
95	Respondent19	5	Insuff_food	Stop_harv	Highprice	Health_B	1	1	1	5
96	Respondent20	1	Fam_cons	Domesticate	Salability	Palatability	5	3	1	1
97	Respondent20	2	Sale	Cul_Fores	Timeeffic	Nutritious	2	4	3	4
98	Respondent20	3	Preserve	Dec_harv	Availabilty	Cons_diff	4	2	5	2
99	Respondent20	4	Medicinal	Impl_law	Goodtaste	Easi_Avail	1	1	4	3
100	Respondent20	5	Insuff_food	Stop_harv	Highprice	Health_B	3	5	2	5
101	Respondent21	1	Fam_cons	Domesticate	Salability	Palatability	3	2	3	1
102	Respondent21	2	Sale	Cul_Fores	Timeeffic	Nutritious	5	5	1	2
103	Respondent21	3	Preserve	Dec_harv	Availabilty	Cons_diff	2	4	5	3
104	Respondent21	4	Medicinal	Impl_law	Goodtaste	Easi_Avail	4	3	4	4
105	Respondent21	5	Insuff_food	Stop_harv	Highprice	Health_B	1	1	2	5
106	Respondent22	1	Fam_cons	Domesticate	Salability	Palatability	5	4	2	1
107	Respondent22	2	Sale	Cul_Fores	Timeeffic	Nutritious	4	5	3	4
108	Respondent22	3	Preserve	Dec_harv	Availabilty	Cons_diff	2	3	5	2
109	Respondent22	4	Medicinal	Impl_law	Goodtaste	Easi_Avail	1	2	4	3
110	Respondent22	5	Insuff_food	Stop_harv	Highprice	Health_B	3	1	1	5
111	Respondent23	1	Fam_cons	Domesticate	Salability	Palatability	5	4	3	1
112	Respondent23	2	Sale	Cul_Fores	Timeeffic	Nutritious	2	5	2	4
113	Respondent23	3	Preserve	Dec_harv	Availabilty	Cons_diff	1	3	5	5
114	Respondent23	4	Medicinal	Impl_law	Goodtaste	Easi_Avail	4	2	4	3
115	Respondent23	5	Insuff_food	Stop_harv	Highprice	Health_B	3	1	1	2
116	Respondent24	1	Fam_cons	Domesticate	Salability	Palatability	5	4	2	3
117	Respondent24	2	Sale	Cul_Fores	Timeeffic	Nutritious	4	3	4	1
118	Respondent24	3	Preserve	Dec_harv	Availabilty	Cons_diff	3	2	5	2
119	Respondent24	4	Medicinal	Impl_law	Goodtaste	Easi_Avail	2	5	3	5
120	Respondent24	5	Insuff_food	Stop_harv	Highprice	Health_B	1	1	1	4
121	Respondent25	1	Fam_cons	Domesticate	Salability	Palatability	5	3	4	3
122	Respondent25	2	Sale	Cul_Fores	Timeeffic	Nutritious	4	4	2	1
123	Respondent25	3	Preserve	Dec_harv	Availabilty	Cons_diff	3	2	5	2
124	Respondent25	4	Medicinal	Impl_law	Goodtaste	Easi_Avail	2	5	3	5
125	Respondent25	5	Insuff_food	Stop_harv	Highprice	Health_B	1	1	1	4
126	Respondent26	1	Fam_cons	Domesticate	Salability	Palatability	5	3	3	1
127	Respondent26	2	Sale	Cul_Fores	Timeeffic	Nutritious	2	4	4	3
128	Respondent26	3	Preserve	Dec_harv	Availabilty	Cons_diff	4	5	5	2
129	Respondent26	4	Medicinal	Impl_law	Goodtaste	Easi_Avail	3	2	2	4
130	Respondent26	5	Insuff_food	Stop_harv	Highprice	Health_B	1	1	1	5
131	Respondent27	1	Fam_cons	Domesticate	Salability	Palatability	2	4	3	2
132	Respondent27	2	Sale	Cul_Fores	Timeeffic	Nutritious	1	5	2	1
133	Respondent27	3	Preserve	Dec_harv	Availabilty	Cons_diff	4	3	4	4
134	Respondent27	4	Medicinal	Impl_law	Goodtaste	Easi_Avail	5	1	5	5
135	Respondent27	5	Insuff_food	Stop_harv	Highprice	Health_B	3	2	1	3
136	Respondent28	1	Fam_cons	Domesticate	Salability	Palatability	5	5	4	4
137	Respondent28	2	Sale	Cul_Fores	Timeeffic	Nutritious	4	4	1	1
138	Respondent28	3	Preserve	Dec_harv	Availabilty	Cons_diff	2	2	2	2
139	Respondent28	4	Medicinal	Impl_law	Goodtaste	Easi_Avail	1	3	3	3
140	Respondent28	5	Insuff_food	Stop_harv	Highprice	Health_B	3	1	5	5
141	Respondent29	1	Fam_cons	Domesticate	Salability	Palatability	2	5	4	4
142	Respondent29	2	Sale	Cul_Fores	Timeeffic	Nutritious	1	2	2	3
143	Respondent29	3	Preserve	Dec_harv	Availabilty	Cons_diff	4	1	3	5
144	Respondent29	4	Medicinal	Impl_law	Goodtaste	Easi_Avail	5	3	5	2
145	Respondent29	5	Insuff_food	Stop_harv	Highprice	Health_B	3	4	1	1
146	Respondent30	1	Fam_cons	Domesticate	Salability	Palatability	4	5	4	4
147	Respondent30	2	Sale	Cul_Fores	Timeeffic	Nutritious	5	4	3	1
148	Respondent30	3	Preserve	Dec_harv	Availabilty	Cons_diff	3	2	1	2
149	Respondent30	4	Medicinal	Impl_law	Goodtaste	Easi_Avail	2	1	2	3
150	Respondent30	5	Insuff_food	Stop_harv	Highprice	Health_B	1	3	5	5
151	Respondent31	1	Fam_cons	Domesticate	Salability	Palatability	5	5	3	2
152	Respondent31	2	Sale	Cul_Fores	Timeeffic	Nutritious	2	2	5	1
153	Respondent31	3	Preserve	Dec_harv	Availabilty	Cons_diff	1	1	4	4
154	Respondent31	4	Medicinal	Impl_law	Goodtaste	Easi_Avail	4	3	2	3
155	Respondent31	5	Insuff_food	Stop_harv	Highprice	Health_B	3	4	1	5
156	Respondent32	1	Fam_cons	Domesticate	Salability	Palatability	5	5	5	3
157	Respondent32	2	Sale	Cul_Fores	Timeeffic	Nutritious	2	4	4	1
158	Respondent32	3	Preserve	Dec_harv	Availabilty	Cons_diff	4	1	2	4
159	Respondent32	4	Medicinal	Impl_law	Goodtaste	Easi_Avail	3	2	3	5
160	Respondent32	5	Insuff_food	Stop_harv	Highprice	Health_B	1	3	1	2
161	Respondent33	1	Fam_cons	Domesticate	Salability	Palatability	4	2	4	4
162	Respondent33	2	Sale	Cul_Fores	Timeeffic	Nutritious	5	1	5	1
163	Respondent33	3	Preserve	Dec_harv	Availabilty	Cons_diff	3	4	2	2
164	Respondent33	4	Medicinal	Impl_law	Goodtaste	Easi_Avail	2	3	3	3
165	Respondent33	5	Insuff_food	Stop_harv	Highprice	Health_B	1	5	1	5
166	Respondent34	1	Fam_cons	Domesticate	Salability	Palatability	5	1	5	1
167	Respondent34	2	Sale	Cul_Fores	Timeeffic	Nutritious	4	2	4	5
168	Respondent34	3	Preserve	Dec_harv	Availabilty	Cons_diff	3	4	2	4
169	Respondent34	4	Medicinal	Impl_law	Goodtaste	Easi_Avail	2	3	1	2
170	Respondent34	5	Insuff_food	Stop_harv	Highprice	Health_B	1	5	3	3
171	Respondent35	1	Fam_cons	Domesticate	Salability	Palatability	5	5	5	4
172	Respondent35	2	Sale	Cul_Fores	Timeeffic	Nutritious	2	4	2	5
173	Respondent35	3	Preserve	Dec_harv	Availabilty	Cons_diff	4	1	4	1
174	Respondent35	4	Medicinal	Impl_law	Goodtaste	Easi_Avail	3	2	1	2
175	Respondent35	5	Insuff_food	Stop_harv	Highprice	Health_B	1	3	3	3
176	Respondent36	1	Fam_cons	Domesticate	Salability	Palatability	5	1	5	4
177	Respondent36	2	Sale	Cul_Fores	Timeeffic	Nutritious	4	2	4	5
178	Respondent36	3	Preserve	Dec_harv	Availabilty	Cons_diff	2	4	2	2
179	Respondent36	4	Medicinal	Impl_law	Goodtaste	Easi_Avail	3	3	1	1
180	Respondent36	5	Insuff_food	Stop_harv	Highprice	Health_B	1	5	3	3
181	Respondent37	1	Fam_cons	Domesticate	Salability	Palatability	4	5	3	4
182	Respondent37	2	Sale	Cul_Fores	Timeeffic	Nutritious	5	4	4	1
183	Respondent37	3	Preserve	Dec_harv	Availabilty	Cons_diff	2	1	5	3
184	Respondent37	4	Medicinal	Impl_law	Goodtaste	Easi_Avail	1	2	2	2
185	Respondent37	5	Insuff_food	Stop_harv	Highprice	Health_B	3	3	1	5
186	Respondent38	1	Fam_cons	Domesticate	Salability	Palatability	4	4	3	4
187	Respondent38	2	Sale	Cul_Fores	Timeeffic	Nutritious	5	5	4	1
188	Respondent38	3	Preserve	Dec_harv	Availabilty	Cons_diff	2	2	5	2
189	Respondent38	4	Medicinal	Impl_law	Goodtaste	Easi_Avail	1	1	2	5
190	Respondent38	5	Insuff_food	Stop_harv	Highprice	Health_B	3	3	1	3
191	Respondent39	1	Fam_cons	Domesticate	Salability	Palatability	5	1	4	4
192	Respondent39	2	Sale	Cul_Fores	Timeeffic	Nutritious	4	2	3	1
193	Respondent39	3	Preserve	Dec_harv	Availabilty	Cons_diff	1	4	5	2
194	Respondent39	4	Medicinal	Impl_law	Goodtaste	Easi_Avail	3	3	1	5
195	Respondent39	5	Insuff_food	Stop_harv	Highprice	Health_B	2	5	2	3
196	Respondent40	1	Fam_cons	Domesticate	Salability	Palatability	3	2	4	4
197	Respondent40	2	Sale	Cul_Fores	Timeeffic	Nutritious	2	4	3	1
198	Respondent40	3	Preserve	Dec_harv	Availabilty	Cons_diff	1	5	1	2
199	Respondent40	4	Medicinal	Impl_law	Goodtaste	Easi_Avail	4	1	5	5
200	Respondent40	5	Insuff_food	Stop_harv	Highprice	Health_B	5	3	2	3
201	Respondent41	1	Fam_cons	Domesticate	Salability	Palatability	4	5	3	3
202	Respondent41	2	Sale	Cul_Fores	Timeeffic	Nutritious	3	4	1	2
203	Respondent41	3	Preserve	Dec_harv	Availabilty	Cons_diff	2	2	4	1
204	Respondent41	4	Medicinal	Impl_law	Goodtaste	Easi_Avail	1	1	5	5
205	Respondent41	5	Insuff_food	Stop_harv	Highprice	Health_B	5	3	2	4
206	Respondent42	1	Fam_cons	Domesticate	Salability	Palatability	5	3	3	1
207	Respondent42	2	Sale	Cul_Fores	Timeeffic	Nutritious	2	4	4	4
208	Respondent42	3	Preserve	Dec_harv	Availabilty	Cons_diff	3	1	2	2
209	Respondent42	4	Medicinal	Impl_law	Goodtaste	Easi_Avail	4	1	1	3
210	Respondent42	5	Insuff_food	Stop_harv	Highprice	Health_B	1	5	5	5
211	Respondent43	1	Fam_cons	Domesticate	Salability	Palatability	4	2	5	2
212	Respondent43	2	Sale	Cul_Fores	Timeeffic	Nutritious	3	1	4	1
213	Respondent43	3	Preserve	Dec_harv	Availabilty	Cons_diff	5	3	3	3
214	Respondent43	4	Medicinal	Impl_law	Goodtaste	Easi_Avail	2	4	2	4
215	Respondent43	5	Insuff_food	Stop_harv	Highprice	Health_B	1	5	1	5
216	Respondent44	1	Fam_cons	Domesticate	Salability	Palatability	4	1	1	5
217	Respondent44	2	Sale	Cul_Fores	Timeeffic	Nutritious	3	2	2	4
218	Respondent44	3	Preserve	Dec_harv	Availabilty	Cons_diff	2	5	3	3
219	Respondent44	4	Medicinal	Impl_law	Goodtaste	Easi_Avail	1	3	4	1
220	Respondent44	5	Insuff_food	Stop_harv	Highprice	Health_B	5	4	5	2
221	Respondent45	1	Fam_cons	Domesticate	Salability	Palatability	5	4	2	4
222	Respondent45	2	Sale	Cul_Fores	Timeeffic	Nutritious	1	5	1	1
223	Respondent45	3	Preserve	Dec_harv	Availabilty	Cons_diff	2	3	3	2
224	Respondent45	4	Medicinal	Impl_law	Goodtaste	Easi_Avail	3	2	4	3
225	Respondent45	5	Insuff_food	Stop_harv	Highprice	Health_B	4	1	5	5
226	Respondent46	1	Fam_cons	Domesticate	Salability	Palatability	5	5	1	4
227	Respondent46	2	Sale	Cul_Fores	Timeeffic	Nutritious	1	4	2	2
228	Respondent46	3	Preserve	Dec_harv	Availabilty	Cons_diff	3	3	4	1
229	Respondent46	4	Medicinal	Impl_law	Goodtaste	Easi_Avail	2	2	3	3
230	Respondent46	5	Insuff_food	Stop_harv	Highprice	Health_B	4	1	5	5
231	Respondent47	1	Fam_cons	Domesticate	Salability	Palatability	1	1	2	2
232	Respondent47	2	Sale	Cul_Fores	Timeeffic	Nutritious	5	4	1	3
233	Respondent47	3	Preserve	Dec_harv	Availabilty	Cons_diff	2	3	5	4
234	Respondent47	4	Medicinal	Impl_law	Goodtaste	Easi_Avail	3	2	4	1
235	Respondent47	5	Insuff_food	Stop_harv	Highprice	Health_B	4	5	3	5
236	Respondent48	1	Fam_cons	Domesticate	Salability	Palatability	5	1	2	4
237	Respondent48	2	Sale	Cul_Fores	Timeeffic	Nutritious	1	3	3	2
238	Respondent48	3	Preserve	Dec_harv	Availabilty	Cons_diff	3	2	4	3
239	Respondent48	4	Medicinal	Impl_law	Goodtaste	Easi_Avail	2	4	1	1
240	Respondent48	5	Insuff_food	Stop_harv	Highprice	Health_B	4	5	5	5
241	Respondent49	1	Fam_cons	Domesticate	Salability	Palatability	5	2	2	3
242	Respondent49	2	Sale	Cul_Fores	Timeeffic	Nutritious	4	4	4	2
243	Respondent49	3	Preserve	Dec_harv	Availabilty	Cons_diff	3	3	3	1
244	Respondent49	4	Medicinal	Impl_law	Goodtaste	Easi_Avail	2	1	1	4
245	Respondent49	5	Insuff_food	Stop_harv	Highprice	Health_B	1	5	5	5
246	Respondent50	1	Fam_cons	Domesticate	Salability	Palatability	5	2	1	1
247	Respondent50	2	Sale	Cul_Fores	Timeeffic	Nutritious	1	1	2	4
248	Respondent50	3	Preserve	Dec_harv	Availabilty	Cons_diff	2	5	5	3
249	Respondent50	4	Medicinal	Impl_law	Goodtaste	Easi_Avail	3	4	4	2
250	Respondent50	5	Insuff_food	Stop_harv	Highprice	Health_B	4	3	3	5
251	Respondent51	1	Fam_cons	Domesticate	Salability	Palatability	5	1	2	4
252	Respondent51	2	Sale	Cul_Fores	Timeeffic	Nutritious	1	3	1	1
253	Respondent51	3	Preserve	Dec_harv	Availabilty	Cons_diff	2	2	5	2
254	Respondent51	4	Medicinal	Impl_law	Goodtaste	Easi_Avail	3	4	4	3
255	Respondent51	5	Insuff_food	Stop_harv	Highprice	Health_B	4	5	3	5
256	Respondent52	1	Fam_cons	Domesticate	Salability	Palatability	5	2	2	3
257	Respondent52	2	Sale	Cul_Fores	Timeeffic	Nutritious	2	3	5	2
258	Respondent52	3	Preserve	Dec_harv	Availabilty	Cons_diff	3	5	4	4
259	Respondent52	4	Medicinal	Impl_law	Goodtaste	Easi_Avail	1	4	1	1
260	Respondent52	5	Insuff_food	Stop_harv	Highprice	Health_B	4	1	3	5
261	Respondent53	1	Fam_cons	Domesticate	Salability	Palatability	2	2	1	5
262	Respondent53	2	Sale	Cul_Fores	Timeeffic	Nutritious	5	3	5	1
263	Respondent53	3	Preserve	Dec_harv	Availabilty	Cons_diff	4	5	4	4
264	Respondent53	4	Medicinal	Impl_law	Goodtaste	Easi_Avail	1	4	2	3
265	Respondent53	5	Insuff_food	Stop_harv	Highprice	Health_B	3	1	3	2
266	Respondent54	1	Fam_cons	Domesticate	Salability	Palatability	1	3	2	4
267	Respondent54	2	Sale	Cul_Fores	Timeeffic	Nutritious	2	1	4	3
268	Respondent54	3	Preserve	Dec_harv	Availabilty	Cons_diff	5	4	3	2
269	Respondent54	4	Medicinal	Impl_law	Goodtaste	Easi_Avail	3	2	5	1
270	Respondent54	5	Insuff_food	Stop_harv	Highprice	Health_B	4	5	1	5
271	Respondent55	1	Fam_cons	Domesticate	Salability	Palatability	5	1	2	2
272	Respondent55	2	Sale	Cul_Fores	Timeeffic	Nutritious	2	3	3	3
273	Respondent55	3	Preserve	Dec_harv	Availabilty	Cons_diff	1	4	4	4
274	Respondent55	4	Medicinal	Impl_law	Goodtaste	Easi_Avail	3	5	5	1
275	Respondent55	5	Insuff_food	Stop_harv	Highprice	Health_B	4	2	1	5
276	Respondent56	1	Fam_cons	Domesticate	Salability	Palatability	5	1	2	1
277	Respondent56	2	Sale	Cul_Fores	Timeeffic	Nutritious	2	2	4	2
278	Respondent56	3	Preserve	Dec_harv	Availabilty	Cons_diff	1	4	3	3
279	Respondent56	4	Medicinal	Impl_law	Goodtaste	Easi_Avail	4	5	1	5
280	Respondent56	5	Insuff_food	Stop_harv	Highprice	Health_B	3	3	5	4
281	Respondent57	1	Fam_cons	Domesticate	Salability	Palatability	5	5	3	1
282	Respondent57	2	Sale	Cul_Fores	Timeeffic	Nutritious	2	3	4	4
283	Respondent57	3	Preserve	Dec_harv	Availabilty	Cons_diff	1	1	1	3
284	Respondent57	4	Medicinal	Impl_law	Goodtaste	Easi_Avail	3	2	5	5
285	Respondent57	5	Insuff_food	Stop_harv	Highprice	Health_B	4	4	2	2
286	Respondent58	1	Fam_cons	Domesticate	Salability	Palatability	5	4	5	4
287	Respondent58	2	Sale	Cul_Fores	Timeeffic	Nutritious	3	5	2	2
288	Respondent58	3	Preserve	Dec_harv	Availabilty	Cons_diff	4	3	1	1
289	Respondent58	4	Medicinal	Impl_law	Goodtaste	Easi_Avail	2	2	3	3
290	Respondent58	5	Insuff_food	Stop_harv	Highprice	Health_B	1	1	4	5
291	Respondent59	1	Fam_cons	Domesticate	Salability	Palatability	5	5	3	1
292	Respondent59	2	Sale	Cul_Fores	Timeeffic	Nutritious	3	4	4	3
293	Respondent59	3	Preserve	Dec_harv	Availabilty	Cons_diff	2	3	5	2
294	Respondent59	4	Medicinal	Impl_law	Goodtaste	Easi_Avail	4	2	2	4
295	Respondent59	5	Insuff_food	Stop_harv	Highprice	Health_B	1	1	1	5
296	Respondent60	1	Fam_cons	Domesticate	Salability	Palatability	2	3	1	1
297	Respondent60	2	Sale	Cul_Fores	Timeeffic	Nutritious	4	2	5	4
298	Respondent60	3	Preserve	Dec_harv	Availabilty	Cons_diff	3	5	3	2
299	Respondent60	4	Medicinal	Impl_law	Goodtaste	Easi_Avail	1	4	2	3
300	Respondent60	5	Insuff_food	Stop_harv	Highprice	Health_B	5	1	4	5
301	Respondent61	1	Fam_cons	Domesticate	Salability	Palatability	5	2	2	1
302	Respondent61	2	Sale	Cul_Fores	Timeeffic	Nutritious	3	3	1	3
303	Respondent61	3	Preserve	Dec_harv	Availabilty	Cons_diff	4	5	3	5
304	Respondent61	4	Medicinal	Impl_law	Goodtaste	Easi_Avail	2	4	5	4
305	Respondent61	5	Insuff_food	Stop_harv	Highprice	Health_B	1	1	4	2
306	Respondent62	1	Fam_cons	Domesticate	Salability	Palatability	5	2	1	4
307	Respondent62	2	Sale	Cul_Fores	Timeeffic	Nutritious	4	3	4	2
308	Respondent62	3	Preserve	Dec_harv	Availabilty	Cons_diff	2	4	3	1
309	Respondent62	4	Medicinal	Impl_law	Goodtaste	Easi_Avail	1	5	2	3
310	Respondent62	5	Insuff_food	Stop_harv	Highprice	Health_B	3	1	5	5
311	Respondent63	1	Fam_cons	Domesticate	Salability	Palatability	5	5	4	2
312	Respondent63	2	Sale	Cul_Fores	Timeeffic	Nutritious	3	4	3	3
313	Respondent63	3	Preserve	Dec_harv	Availabilty	Cons_diff	2	3	1	4
314	Respondent63	4	Medicinal	Impl_law	Goodtaste	Easi_Avail	4	1	2	5
315	Respondent63	5	Insuff_food	Stop_harv	Highprice	Health_B	1	2	5	1
316	Respondent64	1	Fam_cons	Domesticate	Salability	Palatability	5	5	3	5
317	Respondent64	2	Sale	Cul_Fores	Timeeffic	Nutritious	1	3	4	1
318	Respondent64	3	Preserve	Dec_harv	Availabilty	Cons_diff	3	4	2	2
319	Respondent64	4	Medicinal	Impl_law	Goodtaste	Easi_Avail	2	1	5	4
320	Respondent64	5	Insuff_food	Stop_harv	Highprice	Health_B	4	2	1	3
321	Respondent65	1	Fam_cons	Domesticate	Salability	Palatability	5	5	3	2
322	Respondent65	2	Sale	Cul_Fores	Timeeffic	Nutritious	4	2	2	1
323	Respondent65	3	Preserve	Dec_harv	Availabilty	Cons_diff	2	3	4	4
324	Respondent65	4	Medicinal	Impl_law	Goodtaste	Easi_Avail	3	4	1	3
325	Respondent65	5	Insuff_food	Stop_harv	Highprice	Health_B	1	1	5	5
326	Respondent66	1	Fam_cons	Domesticate	Salability	Palatability	5	4	3	2
327	Respondent66	2	Sale	Cul_Fores	Timeeffic	Nutritious	2	5	2	1
328	Respondent66	3	Preserve	Dec_harv	Availabilty	Cons_diff	3	2	4	4
329	Respondent66	4	Medicinal	Impl_law	Goodtaste	Easi_Avail	4	3	1	3
330	Respondent66	5	Insuff_food	Stop_harv	Highprice	Health_B	1	1	5	5
331	Respondent67	1	Fam_cons	Domesticate	Salability	Palatability	5	5	3	2
332	Respondent67	2	Sale	Cul_Fores	Timeeffic	Nutritious	4	2	2	1
333	Respondent67	3	Preserve	Dec_harv	Availabilty	Cons_diff	2	3	5	4
334	Respondent67	4	Medicinal	Impl_law	Goodtaste	Easi_Avail	3	4	4	3
335	Respondent67	5	Insuff_food	Stop_harv	Highprice	Health_B	1	1	1	5
336	Respondent68	1	Fam_cons	Domesticate	Salability	Palatability	5	5	3	5
337	Respondent68	2	Sale	Cul_Fores	Timeeffic	Nutritious	3	4	4	1
338	Respondent68	3	Preserve	Dec_harv	Availabilty	Cons_diff	4	2	2	4
339	Respondent68	4	Medicinal	Impl_law	Goodtaste	Easi_Avail	2	3	1	3
340	Respondent68	5	Insuff_food	Stop_harv	Highprice	Health_B	1	1	5	2
341	Respondent69	1	Fam_cons	Domesticate	Salability	Palatability	2	5	3	2
342	Respondent69	2	Sale	Cul_Fores	Timeeffic	Nutritious	5	4	4	1
343	Respondent69	3	Preserve	Dec_harv	Availabilty	Cons_diff	3	2	2	4
344	Respondent69	4	Medicinal	Impl_law	Goodtaste	Easi_Avail	4	3	1	3
345	Respondent69	5	Insuff_food	Stop_harv	Highprice	Health_B	1	1	5	5
346	Respondent70	1	Fam_cons	Domesticate	Salability	Palatability	4	5	3	4
347	Respondent70	2	Sale	Cul_Fores	Timeeffic	Nutritious	5	4	1	1
348	Respondent70	3	Preserve	Dec_harv	Availabilty	Cons_diff	1	2	2	2
349	Respondent70	4	Medicinal	Impl_law	Goodtaste	Easi_Avail	3	3	4	5
350	Respondent70	5	Insuff_food	Stop_harv	Highprice	Health_B	2	1	5	3
351	Respondent71	1	Fam_cons	Domesticate	Salability	Palatability	2	2	1	4
352	Respondent71	2	Sale	Cul_Fores	Timeeffic	Nutritious	4	5	2	1
353	Respondent71	3	Preserve	Dec_harv	Availabilty	Cons_diff	3	4	3	2
354	Respondent71	4	Medicinal	Impl_law	Goodtaste	Easi_Avail	1	1	4	3
355	Respondent71	5	Insuff_food	Stop_harv	Highprice	Health_B	5	3	5	5
356	Respondent72	1	Fam_cons	Domesticate	Salability	Palatability	5	2	3	1
357	Respondent72	2	Sale	Cul_Fores	Timeeffic	Nutritious	4	4	2	3
358	Respondent72	3	Preserve	Dec_harv	Availabilty	Cons_diff	1	3	1	4
359	Respondent72	4	Medicinal	Impl_law	Goodtaste	Easi_Avail	2	5	4	5
360	Respondent72	5	Insuff_food	Stop_harv	Highprice	Health_B	3	1	5	2
361	Respondent73	1	Fam_cons	Domesticate	Salability	Palatability	5	5	3	2
362	Respondent73	2	Sale	Cul_Fores	Timeeffic	Nutritious	2	3	2	4
363	Respondent73	3	Preserve	Dec_harv	Availabilty	Cons_diff	1	2	4	1
364	Respondent73	4	Medicinal	Impl_law	Goodtaste	Easi_Avail	3	4	1	3
365	Respondent73	5	Insuff_food	Stop_harv	Highprice	Health_B	4	1	5	5
366	Respondent74	1	Fam_cons	Domesticate	Salability	Palatability	5	2	3	1
367	Respondent74	2	Sale	Cul_Fores	Timeeffic	Nutritious	2	3	5	4
368	Respondent74	3	Preserve	Dec_harv	Availabilty	Cons_diff	3	1	2	3
369	Respondent74	4	Medicinal	Impl_law	Goodtaste	Easi_Avail	4	5	4	2
370	Respondent74	5	Insuff_food	Stop_harv	Highprice	Health_B	1	4	1	5
371	Respondent75	1	Fam_cons	Domesticate	Salability	Palatability	2	1	2	1
372	Respondent75	2	Sale	Cul_Fores	Timeeffic	Nutritious	3	4	3	4
373	Respondent75	3	Preserve	Dec_harv	Availabilty	Cons_diff	5	2	5	3
374	Respondent75	4	Medicinal	Impl_law	Goodtaste	Easi_Avail	1	5	1	2
375	Respondent75	5	Insuff_food	Stop_harv	Highprice	Health_B	4	3	4	5
376	Respondent76	1	Fam_cons	Domesticate	Salability	Palatability	5	5	3	2
377	Respondent76	2	Sale	Cul_Fores	Timeeffic	Nutritious	4	2	2	1
378	Respondent76	3	Preserve	Dec_harv	Availabilty	Cons_diff	2	3	5	4
379	Respondent76	4	Medicinal	Impl_law	Goodtaste	Easi_Avail	3	4	4	3
380	Respondent76	5	Insuff_food	Stop_harv	Highprice	Health_B	1	1	1	3
		Legends	Fam_cons = family consumption	Domesticate = cultivate in farm	Salability	Palatability	5 = highest priprity and 1 = lowest priority	5 = highest priprity and 1 = lowest priority	5 = highest priprity and 1 = lowest priority	5 = highest priprity and 1 = lowest priority
			Sale = for sale	Cul_Fores = cultivate in forest	Timeeffic = time efficient	Nutritious
			Preserve = preserve for future use	Dec_harv = decrease harvesting	Availabilty	Cons_diff = consume in different ways
			Medicinal = medicinal uses	Impl_law = implement regulations	Goodtaste	Easi_Avail = easily available
			Insuff_food = insufficient food from cultivated sources	Stop_harv = stop harvesting	Highprice	Health_B = health benefits

## Sheet: Demographic data
Serial NO	Respondent No	Gender	Age_group	Education_group
1	R1	a	a	f
2	R2	a	d	c
3	R3	b	a	e
4	R4	a	b	a
5	R5	b	a	e
6	R6	b	c	b
7	R7	b	a	e
8	R8	a	e	b
9	R9	a	d	b
10	R10	b	a	d
11	R11	b	e	a
12	R12	a	c	a
13	R13	a	c	c
14	R14	b	b	b
15	R15	a	a	e
16	R16	a	a	e
17	R17	a	d	d
18	R18	b	a	d
19	R19	a	c	c
20	R20	a	a	d
21	R21	b	c	a
22	R22	a	b	a
23	R23	a	d	a
24	R24	b	b	a
25	R25	b	b	a
26	R26	a	b	c
27	R27	b	c	a
28	R28	a	a	b
29	R29	b	b	a
30	R30	b	a	a
31	R31	a	d	b
32	R32	a	b	c
33	R33	b	a	c
34	R34	a	b	a
35	R35	b	c	a
36	R36	b	c	a
37	R37	b	c	a
38	R38	a	d	c
39	R39	a	b	b
40	R40	b	c	a
41	R41	a	c	b
42	R42	a	b	b
43	R43	b	d	a
44	R44	b	b	a
45	R45	b	c	a
46	R46	b	b	c
47	R47	b	a	d
48	R48	b	c	a
49	R49	a	e	a
50	R50	a	b	e
51	R51	b	b	f
52	R52	b	d	a
53	R53	a	c	d
54	R54	a	b	e
55	R55	a	e	a
56	R56	b	b	c
57	R57	a	d	f
58	R58	a	a	f
59	R59	a	a	f
60	R60	a	a	f
61	R61	a	b	d
62	R62	a	a	e
63	R63	a	e	a
64	R64	a	e	a
65	R65	a	a	d
66	R66	b	a	d
67	R67	b	a	d
68	R68	a	b	d
69	R69	a	b	d
70	R70	b	a	d
71	R71	a	b	c
72	R72	b	d	e
73	R73	b	a	d
74	R74	a	d	a
75	R75	a	e	a
76	R76	b	e	a
		Gender	Age_group	Education_groups
		a =Male	a = 20-30 years	a = Illiterate
		b = Female	b = 31-40 years	b = Non-formal education
			c = 41-50 years	c = primary school
			d =51-60 years	d = secondary school
			e = >60 years	e = higher secondary school
				f= Degree or diploma
